# Supplementary material for: Docking analysis of phenolic acid and flavonoids with selected TAS2R receptors and in vitro experiment
Source: Sci Rep. 2024 Jul 10;14:15983. doi: 10.1038/s41598-024-66861-w (PMC11236965; doi:10.1038/s41598-024-66861-w)
Supplement: Supplementary file 1 — Supplementary Information. [file 41598_2024_66861_MOESM1_ESM.xlsx]

## Sheet: Title page
Docking analysis of phenolic acid and flavonoids with selected TAS2R receptors and in vitro experiment Oskar Szczepaniak*1,2, Maria Jokiel3, Kinga Stuper-Szablewska4, Joanna Kobus-Cisowska1 1Department of Gastronomy Science and Functional Foods, Poznań University of Life Sciences, Poznań, Poland 2Department of Biochemistry and Biotechnology, Poznań University of Life Sciences, Poznań, Poland 3POR…

## Sheet: tas2r3
name	volume	enclosure	surface	lipoSurface	depth	surf/vol	lid/hull	ellVol	ell_c/a	ell_b/a	surfGPs	lidGPs	hullGPs	siteAtms	accept	donor	aromat	hydrophobicity	metal	Cs	Ns	Os	Ss	Xs	acidicAA	basicAA	polarAA	apolarAA	sumAA	ALA	ARG	ASN	ASP	CYS	GLN	GLU	GLY	HIS	ILE	LEU	LYS	MET	PHE	PRO	SER	THR	TRP	TYR	VAL
P_1	362.496	0.998255	430.172	224.887	13.5292	1.18669	0.0017452	904.779	0.140954	0.442423	572	1	573	112	14	4	23	0.75	0	82	7	21	2	0	7	4	5	15	31	1	0	2	3	0	0	4	0	2	4	3	2	2	3	0	1	1	2	1	0
P_2	119.296	0.989796	231.53	136.378	8.50412	1.94081	0.0102041	34.9499	0.296099	0.339048	194	2	196	46	3	4	6	0.782609	0	36	5	5	0	0	0	2	3	5	10	1	1	1	0	0	0	0	1	0	2	2	1	0	0	0	0	0	0	1	0
P_3	81.92	0.986577	269.02	118.519	8.50412	3.28394	0.0134228	18.0714	0.163524	0.208497	147	2	149	53	5	2	14	0.792453	0	42	4	7	0	0	0	0	2	8	10	0	0	0	0	0	0	0	0	0	2	3	0	0	2	1	1	0	0	1	0
P_4	78.848	0.956204	282.015	172.972	7.24431	3.57669	0.0437956	13.9911	0.35291	0.73563	131	6	137	40	5	2	10	0.725	0	29	6	5	0	0	0	1	5	5	11	0	0	0	0	0	0	0	1	1	1	2	0	0	2	0	1	1	0	2	0
P_5	47.616	1	108.215	90.8595	6.6453	2.27267	0	5.88342	0.23673	0.340142	91	0	91	41	0	1	5	0.853659	0	32	2	4	3	0	0	1	1	8	10	0	1	0	0	1	0	0	0	0	1	2	0	2	0	0	0	0	1	0	2
[truncated: 12 more columns]

## Sheet: tas2r13
name	volume	enclosure	surface	lipoSurface	depth	surf/vol	lid/hull	ellVol	ell_c/a	ell_b/a	surfGPs	lidGPs	hullGPs	siteAtms	accept	donor	aromat	hydrophobicity	metal	Cs	Ns	Os	Ss	Xs	acidicAA	basicAA	polarAA	apolarAA	sumAA	ALA	ARG	ASN	ASP	CYS	GLN	GLU	GLY	HIS	ILE	LEU	LYS	MET	PHE	PRO	SER	THR	TRP	TYR	VAL
P_1	488.448	1	426.188	240.58	15.0519	0.872535	0	1075.21	0.12944	0.380026	725	0	725	137	10	8	32	0.781022	0	105	13	17	2	0	2	1	11	16	30	0	0	3	1	1	1	1	0	1	5	2	0	1	4	0	4	1	1	1	3
P_2	187.392	1	255.065	185.95	17.1767	1.36113	0	166.829	0.0507866	0.0881467	342	0	342	98	7	2	22	0.765306	0	75	10	13	0	0	0	0	5	17	22	3	0	0	0	0	0	0	0	0	1	4	0	0	7	1	2	1	0	2	1
P_3	74.24	0.850394	339.982	240.067	6.88186	4.5795	0.149606	11.4671	0.376063	0.435351	108	19	127	32	3	1	9	0.84375	0	26	2	4	0	0	0	0	3	4	7	0	0	0	0	0	0	0	0	0	0	1	0	1	1	1	0	1	0	2	0
P_4	44.544	1	119.541	64.1831	4.73286	2.68366	0	4.90455	0.600654	0.757119	84	0	84	35	0	0	17	0.828571	0	28	2	4	1	0	1	0	2	7	10	1	0	0	1	1	0	0	0	0	1	1	0	1	1	0	0	0	2	1	0
P_5	41.472	0.961538	138.503	57.5214	5.65685	3.33966	0.0384615	4.01031	0.364903	0.555218	75	3	78	29	6	1	0	0.551724	0	16	5	8	0	0	2	3	2	3	10	1	1	1	1	0	0	1	1	0	0	2	2	0	0	0	0	0	0	0	0
P_6	29.696	1	54.6856	22.4566	4.8	1.84151	0	2.35211	0.484882	0.706854	57	0	57	39	3	1	12	0.74359	0	29	4	6	0	0	0	1	3	6	10	0	1	0	0	0	0	0	0	0	1	1	0	0	4	0	3	0	0	0	0
[truncated: 12 more columns]

## Sheet: tas2r3 pocket 1
No.	PDB atom type	Aminoacid	Part	Ligand no.	X	Y	Z	Atom type	pLDDT
1	C	ILE	A	62	8.424	5.135	2.893	C	91.32
2	O	ILE	A	62	8.420	4.818	4.080	O	91.32
3	CA	ILE	A	62	7.279	6.046	2.400	C	91.32
4	N	ILE	A	62	7.631	6.998	1.339	N	91.32
5	CB	ILE	A	62	5.970	5.243	2.080	C	91.32
6	CG1	ILE	A	62	4.783	5.802	2.889	C	91.32
7	CD1	ILE	A	62	4.860	5.546	4.405	C	91.32
8	CG2	ILE	A	62	5.999	3.703	2.212	C	91.32
9	C	ASP	A	65	10.444	6.414	7.015	C	87.71
10	O	ASP	A	65	10.742	6.550	8.197	O	87.71
11	CA	ASP	A	65	10.435	7.662	6.125	C	87.71
12	N	ASP	A	65	11.098	7.423	4.844	N	87.71
13	CB	ASP	A	65	9.000	8.220	5.990	C	87.71
14	CG	ASP	A	65	8.879	9.488	5.135	C	87.71
15	OD1	ASP	A	65	9.857	10.266	5.094	O	87.71
16	OD2	ASP	A	65	7.769	9.698	4.600	O	87.71
17	C	SER	A	66	11.717	3.593	7.551	C	86.34
18	O	SER	A	66	11.922	3.036	8.625	O	86.34
19	CA	SER	A	66	10.272	3.950	7.174	C	86.34
20	N	SER	A	66	10.182	5.223	6.447	N	86.34
21	CB	SER	A	66	9.627	2.812	6.372	C	86.34
22	OG	SER	A	66	8.237	3.030	6.279	O	86.34
23	C	ILE	A	69	11.953	4.780	12.513	C	79.5
24	O	ILE	A	69	11.741	4.671	13.720	O	79.5
25	CA	ILE	A	69	11.544	6.095	11.811	C	79.5
26	N	ILE	A	69	12.335	6.393	10.611	N	79.5
27	CB	ILE	A	69	10.010	6.157	11.492	C	79.5
28	CG1	ILE	A	69	9.456	7.601	11.610	C	79.5
29	CD1	ILE	A	69	10.230	8.698	10.858	C	79.5
30	CG2	ILE	A	69	9.088	5.212	12.294	C	79.5
31	C	GLU	A	70	14.649	2.913	12.829	C	79.96
32	O	GLU	A	70	15.144	2.172	13.678	O	79.96
33	CA	GLU	A	70	13.206	2.641	12.345	C	79.96
34	N	GLU	A	70	12.570	3.838	11.780	N	79.96
35	CB	GLU	A	70	13.176	1.509	11.295	C	79.96
36	CG	GLU	A	70	11.760	0.964	11.010	C	79.96
37	CD	GLU	A	70	11.704	-0.099	9.905	C	79.96
38	OE1	GLU	A	70	12.755	-0.373	9.282	O	79.96
39	OE2	GLU	A	70	10.588	-0.622	9.695	O	79.96
40	C	ASN	A	74	9.031	9.216	16.135	C	76.73
41	O	ASN	A	74	8.877	9.810	15.077	O	76.73
42	CA	ASN	A	74	9.318	7.703	16.062	C	76.73
43	N	ASN	A	74	10.368	7.259	16.988	N	76.73
44	CB	ASN	A	74	8.020	6.888	16.278	C	76.73
45	CG	ASN	A	74	7.120	6.718	15.039	C	76.73
46	OD1	ASN	A	74	6.717	5.602	14.722	O	76.73
47	ND2	ASN	A	74	6.772	7.802	14.340	N	76.73
48	C	ASP	A	77	7.721	14.363	13.430	C	67.77
49	O	ASP	A	77	7.021	15.067	12.705	O	67.77
50	CA	ASP	A	77	8.734	13.388	12.781	C	67.77
51	N	ASP	A	77	9.663	12.782	13.744	N	67.77
52	CB	ASP	A	77	8.023	12.325	11.906	C	67.77
53	CG	ASP	A	77	7.434	11.122	12.651	C	67.77
54	OD1	ASP	A	77	6.967	11.310	13.796	O	67.77
55	OD2	ASP	A	77	7.380	10.042	12.028	O	67.77
56	C	MET	A	82	2.754	12.532	10.442	C	84.26
57	O	MET	A	82	2.322	11.441	10.087	O	84.26
58	CA	MET	A	82	4.148	12.610	11.080	C	84.26
59	N	MET	A	82	4.840	13.868	10.796	N	84.26
60	CB	MET	A	82	4.070	12.370	12.594	C	84.26
61	CG	MET	A	82	3.551	10.977	13.000	C	84.26
62	SD	MET	A	82	4.179	9.519	12.105	S	84.26
63	CE	MET	A	82	2.686	8.500	11.960	C	84.26
64	C	ILE	A	85	2.610	9.540	6.991	C	90.64
65	O	ILE	A	85	2.548	8.542	6.285	O	90.64
66	CA	ILE	A	85	3.876	10.407	6.892	C	90.64
67	N	ILE	A	85	3.572	11.840	6.891	N	90.64
68	CB	ILE	A	85	4.891	10.024	8.013	C	90.64
69	CG1	ILE	A	85	6.301	10.504	7.615	C	90.64
70	CD1	ILE	A	85	7.290	10.618	8.779	C	90.64
71	CG2	ILE	A	85	4.943	8.529	8.417	C	90.64
72	C	ASP	A	86	-0.471	9.413	6.601	C	89.93
73	O	ASP	A	86	-0.987	8.401	6.131	O	89.93
74	CA	ASP	A	86	0.303	9.315	7.929	C	89.93
75	N	ASP	A	86	1.622	9.946	7.809	N	89.93
76	CB	ASP	A	86	-0.513	9.907	9.108	C	89.93
77	CG	ASP	A	86	-1.874	9.242	9.370	C	89.93
78	OD1	ASP	A	86	-2.012	8.039	9.058	O	89.93
79	OD2	ASP	A	86	-2.740	9.938	9.944	O	89.93
80	C	TRP	A	89	-0.085	5.134	4.290	C	93.87
81	O	TRP	A	89	-0.212	3.963	3.934	O	93.87
82	CA	TRP	A	89	1.319	5.667	4.617	C	93.87
83	N	TRP	A	89	1.507	7.056	4.181	N	93.87
84	CB	TRP	A	89	1.650	5.576	6.125	C	93.87
85	CG	TRP	A	89	1.765	4.235	6.794	C	93.87
86	CD2	TRP	A	89	1.806	3.962	8.229	C	93.87
87	CE2	TRP	A	89	2.036	2.565	8.421	C	93.87
88	NE1	TRP	A	89	2.137	2.059	7.145	N	93.87
89	CD1	TRP	A	89	2.003	3.046	6.192	C	93.87
90	CZ2	TRP	A	89	2.135	1.986	9.698	C	93.87
91	CH2	TRP	A	89	2.014	2.807	10.834	C	93.87
92	CZ3	TRP	A	89	1.793	4.190	10.681	C	93.87
93	CE3	TRP	A	89	1.689	4.758	9.394	C	93.87
94	C	THR	A	90	-2.437	5.898	2.285	C	93.66
95	O	THR	A	90	-2.601	4.875	1.628	O	93.66
96	CA	THR	A	90	-2.430	5.758	3.825	C	93.66
97	N	THR	A	90	-1.096	6.018	4.351	N	93.66
98	CB	THR	A	90	-3.529	6.643	4.478	C	93.66
99	OG1	THR	A	90	-3.293	8.028	4.318	O	93.66
100	CG2	THR	A	90	-3.697	6.361	5.980	C	93.66
101	C	HIS	A	94	-4.677	2.795	-1.904	C	96.29
102	O	HIS	A	94	-5.565	2.125	-2.428	O	96.29
103	CA	HIS	A	94	-4.268	2.450	-0.468	C	96.29
104	N	HIS	A	94	-2.837	2.637	-0.190	N	96.29
105	CB	HIS	A	94	-5.157	3.241	0.512	C	96.29
106	CG	HIS	A	94	-5.205	2.689	1.911	C	96.29
107	ND1	HIS	A	94	-4.144	2.777	2.791	N	96.29
108	CE1	HIS	A	94	-4.537	2.228	3.938	C	96.29
109	NE2	HIS	A	94	-5.772	1.745	3.889	N	96.29
110	CD2	HIS	A	94	-6.207	2.047	2.602	C	96.29
111	C	LEU	A	148	-5.771	10.390	14.108	C	87.27
112	O	LEU	A	148	-5.252	10.326	15.222	O	87.27
113	CA	LEU	A	148	-6.358	9.109	13.488	C	87.27
114	N	LEU	A	148	-7.596	9.357	12.739	N	87.27
115	CB	LEU	A	148	-5.351	8.396	12.554	C	87.27
116	CG	LEU	A	148	-4.027	7.932	13.213	C	87.27
117	CD1	LEU	A	148	-4.248	7.073	14.475	C	87.27
118	CD2	LEU	A	148	-3.114	7.226	12.189	C	87.27
119	C	GLU	A	169	3.114	7.822	18.120	C	73
120	O	GLU	A	169	2.394	7.649	19.103	O	73
121	CA	GLU	A	169	4.476	7.117	18.044	C	73
122	N	GLU	A	169	5.136	7.101	19.355	N	73
123	CB	GLU	A	169	4.233	5.674	17.548	C	73
124	CG	GLU	A	169	5.386	4.692	17.814	C	73
125	CD	GLU	A	169	5.185	3.327	17.162	C	73
126	OE1	GLU	A	169	4.011	2.941	16.965	O	73
127	OE2	GLU	A	169	6.213	2.650	16.946	O	73
128	C	HIS	A	170	0.375	8.066	16.605	C	73.02
129	O	HIS	A	170	0.387	7.367	15.590	O	73.02
130	CA	HIS	A	170	1.456	9.146	16.785	C	73.02
131	N	HIS	A	170	2.765	8.536	17.040	N	73.02
132	CB	HIS	A	170	1.620	10.026	15.526	C	73.02
133	CG	HIS	A	170	0.438	10.745	14.905	C	73.02
134	ND1	HIS	A	170	-0.720	10.118	14.467	N	73.02
135	CE1	HIS	A	170	-1.493	11.053	13.905	C	73.02
136	NE2	HIS	A	170	-0.949	12.262	13.926	N	73.02
137	CD2	HIS	A	170	0.284	12.068	14.551	C	73.02
138	C	PHE	A	171	-2.829	7.697	18.417	C	69.61
139	O	PHE	A	171	-2.519	8.428	19.361	O	69.61
140	CA	PHE	A	171	-1.749	7.137	17.476	C	69.61
141	N	PHE	A	171	-0.552	7.975	17.571	N	69.61
142	CB	PHE	A	171	-1.400	5.644	17.730	C	69.61
143	CG	PHE	A	171	-1.432	5.135	19.163	C	69.61
144	CD1	PHE	A	171	-0.374	5.426	20.050	C	69.61
145	CE1	PHE	A	171	-0.443	4.995	21.368	C	69.61
146	CZ	PHE	A	171	-1.548	4.292	21.824	C	69.61
147	CE2	PHE	A	171	-2.610	4.029	20.971	C	69.61
148	CD2	PHE	A	171	-2.572	4.461	19.652	C	69.61
149	C	GLU	A	177	-8.694	1.889	15.865	C	82.84
150	O	GLU	A	177	-8.200	1.600	14.780	O	82.84
151	CA	GLU	A	177	-8.179	3.140	16.606	C	82.84
152	N	GLU	A	177	-9.254	3.824	17.330	N	82.84
153	CB	GLU	A	177	-7.048	2.783	17.599	C	82.84
154	CG	GLU	A	177	-5.692	2.397	16.966	C	82.84
155	CD	GLU	A	177	-5.009	3.538	16.201	C	82.84
156	OE1	GLU	A	177	-5.028	4.680	16.712	O	82.84
157	OE2	GLU	A	177	-4.454	3.240	15.122	O	82.84
158	C	LEU	A	180	-9.486	2.266	11.071	C	85.76
159	O	LEU	A	180	-9.753	2.178	9.876	O	85.76
160	CA	LEU	A	180	-9.807	3.574	11.813	C	85.76
161	N	LEU	A	180	-10.814	3.343	12.849	N	85.76
162	CB	LEU	A	180	-8.547	4.223	12.449	C	85.76
163	CG	LEU	A	180	-7.254	4.223	11.588	C	85.76
164	CD1	LEU	A	180	-7.401	5.085	10.320	C	85.76
165	CD2	LEU	A	180	-6.020	4.585	12.434	C	85.76
166	C	ILE	A	181	-9.282	-0.921	10.621	C	86.15
167	O	ILE	A	181	-8.843	-1.742	9.819	O	86.15
168	CA	ILE	A	181	-8.293	0.076	11.269	C	86.15
169	N	ILE	A	181	-8.898	1.300	11.800	N	86.15
170	CB	ILE	A	181	-7.387	-0.602	12.348	C	86.15
171	CG1	ILE	A	181	-6.153	0.274	12.687	C	86.15
172	CD1	ILE	A	181	-5.195	0.555	11.520	C	86.15
173	CG2	ILE	A	181	-6.931	-2.050	12.067	C	86.15
174	C	LEU	A	184	-7.786	-0.726	6.403	C	87.37
175	O	LEU	A	184	-6.814	-0.982	5.700	O	87.37
176	CA	LEU	A	184	-8.082	0.751	6.742	C	87.37
177	N	LEU	A	184	-9.451	0.970	7.214	N	87.37
178	CB	LEU	A	184	-7.094	1.273	7.824	C	87.37
179	CG	LEU	A	184	-5.960	2.167	7.291	C	87.37
180	CD1	LEU	A	184	-6.485	3.514	6.754	C	87.37
181	CD2	LEU	A	184	-4.863	2.385	8.345	C	87.37
182	C	TRP	A	188	-7.032	-3.936	1.413	C	93.69
183	O	TRP	A	188	-6.693	-4.355	0.307	O	93.69
184	CA	TRP	A	188	-7.072	-2.415	1.640	C	93.69
185	N	TRP	A	188	-8.440	-2.048	1.981	N	93.69
186	CB	TRP	A	188	-6.099	-1.929	2.735	C	93.69
187	CG	TRP	A	188	-4.621	-1.929	2.449	C	93.69
188	CD2	TRP	A	188	-3.559	-1.368	3.280	C	93.69
189	CE2	TRP	A	188	-2.310	-1.554	2.616	C	93.69
190	NE1	TRP	A	188	-2.638	-2.223	1.457	N	93.69
191	CD1	TRP	A	188	-3.995	-2.452	1.367	C	93.69
192	CZ2	TRP	A	188	-1.097	-1.095	3.158	C	93.69
193	CH2	TRP	A	188	-1.101	-0.422	4.392	C	93.69
194	CZ3	TRP	A	188	-2.311	-0.243	5.084	C	93.69
195	CE3	TRP	A	188	-3.519	-0.715	4.534	C	93.69
196	C	TYR	A	246	-1.637	-6.656	6.861	C	92.17
197	O	TYR	A	246	-2.224	-6.175	7.828	O	92.17
198	CA	TYR	A	246	-0.193	-6.200	6.608	C	92.17
199	N	TYR	A	246	0.645	-7.243	6.026	N	92.17
200	CB	TYR	A	246	-0.122	-4.932	5.733	C	92.17
201	CG	TYR	A	246	0.972	-3.907	6.008	C	92.17
202	CD1	TYR	A	246	1.690	-3.851	7.227	C	92.17
203	CE1	TYR	A	246	2.560	-2.779	7.490	C	92.17
204	CZ	TYR	A	246	2.727	-1.758	6.542	C	92.17
205	OH	TYR	A	246	3.517	-0.696	6.848	O	92.17
206	CE2	TYR	A	246	2.061	-1.829	5.306	C	92.17
207	CD2	TYR	A	246	1.193	-2.904	5.042	C	92.17
208	C	PHE	A	250	-5.041	-5.812	11.285	C	87.84
209	O	PHE	A	250	-5.901	-5.148	11.864	O	87.84
210	CA	PHE	A	250	-3.669	-5.162	11.056	C	87.84
211	N	PHE	A	250	-2.579	-6.104	10.785	N	87.84
212	CB	PHE	A	250	-3.703	-4.039	10.004	C	87.84
213	CG	PHE	A	250	-2.609	-3.005	10.203	C	87.84
214	CD1	PHE	A	250	-2.772	-2.003	11.183	C	87.84
215	CE1	PHE	A	250	-1.735	-1.123	11.459	C	87.84
216	CZ	PHE	A	250	-0.521	-1.244	10.795	C	87.84
217	CE2	PHE	A	250	-0.332	-2.253	9.861	C	87.84
218	CD2	PHE	A	250	-1.356	-3.143	9.568	C	87.84
219	C	ALA	A	253	-6.130	-4.528	15.682	C	80.9
220	O	ALA	A	253	-6.469	-3.770	16.590	O	80.9
221	CA	ALA	A	253	-4.632	-4.845	15.507	C	80.9
222	N	ALA	A	253	-4.370	-6.150	14.890	N	80.9
223	CB	ALA	A	253	-3.946	-3.743	14.689	C	80.9
224	C	ASN	A	257	-3.589	-3.492	20.692	C	66.8
225	O	ASN	A	257	-3.826	-3.235	21.871	O	66.8
226	CA	ASN	A	257	-4.756	-3.665	19.699	C	66.8
227	N	ASN	A	257	-5.505	-4.895	19.964	N	66.8
228	CB	ASN	A	257	-5.732	-2.463	19.733	C	66.8
229	CG	ASN	A	257	-5.178	-1.180	19.099	C	66.8
230	OD1	ASN	A	257	-4.325	-1.220	18.214	O	66.8
231	ND2	ASN	A	257	-5.677	-0.028	19.550	N	66.8
232	C	PHE	A	258	-0.751	-4.794	21.789	C	68.7
233	O	PHE	A	258	0.279	-4.771	22.465	O	68.7
234	CA	PHE	A	258	-1.063	-3.591	20.870	C	68.7
235	N	PHE	A	258	-2.358	-3.653	20.173	N	68.7
236	CB	PHE	A	258	-0.840	-2.229	21.581	C	68.7
237	CG	PHE	A	258	-0.853	-1.022	20.659	C	68.7
238	CD1	PHE	A	258	0.234	-0.778	19.793	C	68.7
239	CE1	PHE	A	258	0.187	0.283	18.898	C	68.7
240	CZ	PHE	A	258	-0.940	1.093	18.834	C	68.7
241	CE2	PHE	A	258	-2.032	0.844	19.656	C	68.7
242	CD2	PHE	A	258	-2.002	-0.209	20.560	C	68.7
243	C	LYS	A	263	5.986	-4.742	17.341	C	74.62
244	O	LYS	A	263	6.009	-3.916	16.429	O	74.62
245	CA	LYS	A	263	4.811	-4.713	18.348	C	74.62
246	N	LYS	A	263	4.668	-5.923	19.163	N	74.62
247	CB	LYS	A	263	4.825	-3.494	19.292	C	74.62
248	CG	LYS	A	263	4.763	-2.143	18.565	C	74.62
249	CD	LYS	A	263	4.311	-0.986	19.460	C	74.62
250	CE	LYS	A	263	4.210	0.307	18.652	C	74.62
251	NZ	LYS	A	263	3.709	1.426	19.461	N	74.62
252	C	LYS	A	266	5.022	-3.307	12.427	C	74.69
253	O	LYS	A	266	4.710	-2.682	11.414	O	74.69
254	CA	LYS	A	266	3.922	-4.067	13.196	C	74.69
255	N	LYS	A	266	4.418	-5.297	13.822	N	74.69
256	CB	LYS	A	266	3.243	-3.163	14.249	C	74.69
257	CG	LYS	A	266	1.947	-3.756	14.834	C	74.69
258	CD	LYS	A	266	1.151	-2.743	15.677	C	74.69
259	CE	LYS	A	266	-0.189	-3.305	16.178	C	74.69
260	NZ	LYS	A	266	-1.008	-2.263	16.827	N	74.69
261	C	MET	A	267	7.971	-3.710	11.094	C	81.4
262	O	MET	A	267	8.281	-3.182	10.029	O	81.4
263	CA	MET	A	267	7.460	-2.829	12.251	C	81.4
264	N	MET	A	267	6.278	-3.401	12.900	N	81.4
265	CB	MET	A	267	8.540	-2.570	13.324	C	81.4
266	CG	MET	A	267	9.830	-1.921	12.793	C	81.4
267	SD	MET	A	267	11.065	-1.536	14.065	S	81.4
268	CE	MET	A	267	10.317	-0.067	14.821	C	81.4
269	C	GLU	A	270	7.807	-2.962	5.991	C	81.61
270	O	GLU	A	270	7.980	-2.502	4.867	O	81.61
271	CA	GLU	A	270	6.541	-2.557	6.774	C	81.61
272	N	GLU	A	270	6.073	-3.620	7.669	N	81.61
273	CB	GLU	A	270	6.741	-1.245	7.572	C	81.61
274	CG	GLU	A	270	7.191	0.001	6.771	C	81.61
275	CD	GLU	A	270	6.207	0.459	5.686	C	81.61
276	OE1	GLU	A	270	5.357	1.320	6.004	O	81.61
277	OE2	GLU	A	270	6.304	-0.062	4.554	O	81.61
									Average
									82.5314

## Sheet: tas2r3 pocket 2
No.	PDB atom type	Aminoacid	Part	Ligand no.	X	Y	Z	Atom type	pLDDT
1	C	TYR	A	107	-5.125	-8.742	-18.673	C	94.64
2	O	TYR	A	107	-4.601	-9.525	-19.464	O	94.64
3	CA	TYR	A	107	-4.413	-7.413	-18.368	C	94.64
4	N	TYR	A	107	-5.336	-6.292	-18.151	N	94.64
5	CB	TYR	A	107	-3.487	-7.567	-17.140	C	94.64
6	CG	TYR	A	107	-2.225	-6.716	-17.140	C	94.64
7	CD1	TYR	A	107	-2.250	-5.360	-17.534	C	94.64
8	CE1	TYR	A	107	-1.063	-4.604	-17.544	C	94.64
9	CZ	TYR	A	107	0.152	-5.193	-17.147	C	94.64
10	OH	TYR	A	107	1.295	-4.455	-17.151	O	94.64
11	CE2	TYR	A	107	0.184	-6.540	-16.743	C	94.64
12	CD2	TYR	A	107	-1.002	-7.298	-16.739	C	94.64
13	C	LYS	A	110	-5.139	-9.510	-23.844	C	93.16
14	O	LYS	A	110	-4.730	-9.597	-25.001	O	93.16
15	CA	LYS	A	110	-5.614	-8.152	-23.308	C	93.16
16	N	LYS	A	110	-6.711	-8.257	-22.335	N	93.16
17	CB	LYS	A	110	-4.470	-7.346	-22.651	C	93.16
18	CG	LYS	A	110	-3.271	-7.008	-23.551	C	93.16
19	CD	LYS	A	110	-2.266	-6.096	-22.829	C	93.16
20	CE	LYS	A	110	-1.070	-5.707	-23.707	C	93.16
21	NZ	LYS	A	110	-0.136	-4.832	-22.981	N	93.16
22	C	ILE	A	111	-6.092	-12.704	-23.834	C	91.81
23	O	ILE	A	111	-5.900	-13.599	-24.657	O	91.81
24	CA	ILE	A	111	-4.876	-11.913	-23.298	C	91.81
25	N	ILE	A	111	-5.233	-10.536	-22.991	N	91.81
26	CB	ILE	A	111	-4.309	-12.587	-22.017	C	91.81
27	CG1	ILE	A	111	-3.047	-11.863	-21.481	C	91.81
28	CD1	ILE	A	111	-1.823	-11.890	-22.410	C	91.81
29	CG2	ILE	A	111	-4.052	-14.097	-22.141	C	91.81
30	C	LEU	A	203	-5.511	-15.354	-16.022	C	94.81
31	O	LEU	A	203	-5.060	-15.481	-17.155	O	94.81
32	CA	LEU	A	203	-6.262	-14.060	-15.686	C	94.81
33	N	LEU	A	203	-7.517	-14.335	-14.972	N	94.81
34	CB	LEU	A	203	-5.346	-13.092	-14.888	C	94.81
35	CG	LEU	A	203	-4.745	-11.930	-15.715	C	94.81
36	CD1	LEU	A	203	-3.964	-10.953	-14.811	C	94.81
37	CD2	LEU	A	203	-3.901	-12.390	-16.922	C	94.81
38	C	LEU	A	207	-3.561	-18.694	-20.536	C	92.47
39	O	LEU	A	207	-2.951	-19.040	-21.548	O	92.47
40	CA	LEU	A	207	-3.556	-17.213	-20.119	C	92.47
41	N	LEU	A	207	-4.892	-16.763	-19.700	N	92.47
42	CB	LEU	A	207	-2.515	-16.957	-18.990	C	92.47
43	CG	LEU	A	207	-1.252	-16.157	-19.395	C	92.47
44	CD1	LEU	A	207	-0.540	-16.690	-20.654	C	92.47
45	CD2	LEU	A	207	-1.506	-14.639	-19.458	C	92.47
46	C	ARG	A	231	2.281	-15.154	-14.631	C	91.47
47	O	ARG	A	231	2.576	-14.198	-13.916	O	91.47
48	CA	ARG	A	231	3.391	-16.110	-15.076	C	91.47
49	N	ARG	A	231	3.086	-17.478	-14.646	N	91.47
50	CB	ARG	A	231	3.594	-16.079	-16.607	C	91.47
51	CG	ARG	A	231	3.827	-14.691	-17.228	C	91.47
52	CD	ARG	A	231	4.048	-14.772	-18.746	C	91.47
53	NE	ARG	A	231	4.056	-13.435	-19.358	N	91.47
54	CZ	ARG	A	231	5.050	-12.533	-19.294	C	91.47
55	NH1	ARG	A	231	6.218	-12.815	-18.699	N	91.47
56	NH2	ARG	A	231	4.870	-11.324	-19.842	N	91.47
57	C	ALA	A	232	-0.445	-14.444	-13.289	C	92
58	O	ALA	A	232	-0.810	-13.348	-12.866	O	92
59	CA	ALA	A	232	-0.154	-14.618	-14.786	C	92
60	N	ALA	A	232	1.037	-15.428	-15.065	N	92
61	CB	ALA	A	232	-1.366	-15.248	-15.491	C	92
62	C	ILE	A	235	1.748	-10.520	-10.079	C	94.74
63	O	ILE	A	235	2.024	-9.443	-9.552	O	94.74
64	CA	ILE	A	235	2.692	-11.080	-11.166	C	94.74
65	N	ILE	A	235	2.807	-12.536	-11.118	N	94.74
66	CB	ILE	A	235	2.217	-10.629	-12.583	C	94.74
67	CG1	ILE	A	235	3.297	-10.958	-13.643	C	94.74
68	CD1	ILE	A	235	2.777	-10.970	-15.088	C	94.74
69	CG2	ILE	A	235	1.791	-9.148	-12.708	C	94.74
70	C	GLY	A	287	5.038	-7.340	-20.209	C	91.92
71	O	GLY	A	287	4.609	-8.303	-20.844	O	91.92
72	CA	GLY	A	287	5.310	-7.505	-18.699	C	91.92
73	N	GLY	A	287	6.334	-6.573	-18.222	N	91.92
74	C	ASN	A	288	6.694	-6.000	-22.798	C	93.14
75	O	ASN	A	288	7.634	-5.427	-22.246	O	93.14
76	CA	ASN	A	288	5.273	-5.876	-22.218	C	93.14
77	N	ASN	A	288	5.319	-6.154	-20.781	N	93.14
78	CB	ASN	A	288	4.679	-4.461	-22.440	C	93.14
79	CG	ASN	A	288	4.254	-4.141	-23.883	C	93.14
80	OD1	ASN	A	288	4.882	-4.573	-24.844	O	93.14
81	ND2	ASN	A	288	3.192	-3.353	-24.060	N	93.14
									Average
									93.1238

## Sheet: tas2r3 pocket 3
No.	PDB atom type	Aminoacid	Part	Ligand no.	X	Y	Z	Atom type	pLDDT
1	C	ILE	A	97	-4.682	-1.272	-5.226	C	96.55
2	O	ILE	A	97	-5.017	-2.206	-5.955	O	96.55
3	CA	ILE	A	97	-3.309	-1.328	-4.524	C	96.55
4	N	ILE	A	97	-2.641	-0.016	-4.520	N	96.55
5	CB	ILE	A	97	-3.501	-1.921	-3.090	C	96.55
6	CG1	ILE	A	97	-3.986	-3.394	-3.063	C	96.55
7	CD1	ILE	A	97	-3.161	-4.368	-3.912	C	96.55
8	CG2	ILE	A	97	-4.434	-1.094	-2.184	C	96.55
9	C	PRO	A	192	-8.188	-5.416	-3.697	C	96.41
10	O	PRO	A	192	-7.841	-5.660	-4.849	O	96.41
11	CA	PRO	A	192	-8.858	-4.062	-3.395	C	96.41
12	N	PRO	A	192	-10.014	-4.132	-2.474	N	96.41
13	CD	PRO	A	192	-9.775	-3.310	-1.291	C	96.41
14	CG	PRO	A	192	-8.782	-2.264	-1.786	C	96.41
15	CB	PRO	A	192	-7.902	-3.053	-2.740	C	96.41
16	C	LEU	A	193	-8.636	-8.617	-3.369	C	95.1
17	O	LEU	A	193	-8.256	-9.583	-4.029	O	95.1
18	CA	LEU	A	193	-7.569	-7.658	-2.789	C	95.1
19	N	LEU	A	193	-8.057	-6.279	-2.676	N	95.1
20	CB	LEU	A	193	-7.086	-8.144	-1.396	C	95.1
21	CG	LEU	A	193	-5.561	-8.063	-1.129	C	95.1
22	CD1	LEU	A	193	-4.975	-6.639	-1.228	C	95.1
23	CD2	LEU	A	193	-5.184	-8.750	0.203	C	95.1
24	C	SER	A	196	-7.810	-9.999	-7.758	C	95.97
25	O	SER	A	196	-7.372	-10.463	-8.803	O	95.97
26	CA	SER	A	196	-7.798	-8.472	-7.608	C	95.97
27	N	SER	A	196	-9.059	-7.964	-7.072	N	95.97
28	CB	SER	A	196	-6.601	-7.986	-6.765	C	95.97
29	OG	SER	A	196	-5.361	-8.401	-7.307	O	95.97
30	C	LEU	A	197	-9.555	-12.685	-7.760	C	96.17
31	O	LEU	A	197	-9.414	-13.756	-8.349	O	96.17
32	CA	LEU	A	197	-8.442	-12.207	-6.806	C	96.17
33	N	LEU	A	197	-8.323	-10.743	-6.757	N	96.17
34	CB	LEU	A	197	-8.485	-12.809	-5.377	C	96.17
35	CG	LEU	A	197	-9.848	-12.843	-4.642	C	96.17
36	CD1	LEU	A	197	-10.767	-14.002	-5.085	C	96.17
37	CD2	LEU	A	197	-9.660	-12.849	-3.112	C	96.17
38	C	TYR	A	200	-6.879	-14.633	-11.412	C	95.56
39	O	TYR	A	200	-6.172	-15.277	-12.187	O	95.56
40	CA	TYR	A	200	-6.451	-13.212	-11.029	C	95.56
41	N	TYR	A	200	-7.551	-12.231	-11.008	N	95.56
42	CB	TYR	A	200	-5.649	-13.123	-9.701	C	95.56
43	CG	TYR	A	200	-5.208	-14.379	-8.960	C	95.56
44	CD1	TYR	A	200	-6.138	-15.121	-8.198	C	95.56
45	CE1	TYR	A	200	-5.724	-16.239	-7.451	C	95.56
46	CZ	TYR	A	200	-4.366	-16.609	-7.439	C	95.56
47	OH	TYR	A	200	-3.959	-17.682	-6.702	O	95.56
48	CE2	TYR	A	200	-3.431	-15.865	-8.183	C	95.56
49	CD2	TYR	A	200	-3.851	-14.761	-8.951	C	95.56
50	C	ILE	A	236	-0.006	-11.397	-7.348	C	94.45
51	O	ILE	A	236	-0.335	-10.711	-6.384	O	94.45
52	CA	ILE	A	236	-0.323	-10.860	-8.760	C	94.45
53	N	ILE	A	236	0.679	-11.266	-9.747	N	94.45
54	CB	ILE	A	236	-1.759	-11.314	-9.167	C	94.45
55	CG1	ILE	A	236	-2.149	-10.837	-10.589	C	94.45
56	CD1	ILE	A	236	-2.232	-9.314	-10.772	C	94.45
57	CG2	ILE	A	236	-2.848	-10.914	-8.141	C	94.45
58	C	LEU	A	237	2.169	-12.453	-5.251	C	95.19
59	O	LEU	A	237	2.151	-12.375	-4.026	O	95.19
60	CA	LEU	A	237	1.016	-13.185	-5.950	C	95.19
61	N	LEU	A	237	0.636	-12.576	-7.231	N	95.19
62	CB	LEU	A	237	1.335	-14.689	-6.101	C	95.19
63	CG	LEU	A	237	0.084	-15.594	-6.181	C	95.19
64	CD1	LEU	A	237	0.475	-17.044	-6.529	C	95.19
65	CD2	LEU	A	237	-0.781	-15.527	-4.902	C	95.19
66	C	PHE	A	239	0.631	-8.405	-4.005	C	93.8
67	O	PHE	A	239	0.155	-7.487	-3.338	O	93.8
68	CA	PHE	A	239	1.586	-8.062	-5.170	C	93.8
69	N	PHE	A	239	2.384	-9.216	-5.586	N	93.8
70	CB	PHE	A	239	0.808	-7.534	-6.397	C	93.8
71	CG	PHE	A	239	0.848	-6.024	-6.495	C	93.8
72	CD1	PHE	A	239	1.962	-5.403	-7.097	C	93.8
73	CE1	PHE	A	239	2.110	-4.027	-7.025	C	93.8
74	CZ	PHE	A	239	1.173	-3.264	-6.340	C	93.8
75	CE2	PHE	A	239	0.076	-3.860	-5.738	C	93.8
76	CD2	PHE	A	239	-0.088	-5.236	-5.794	C	93.8
77	C	PHE	A	240	0.502	-10.313	-1.384	C	93.72
78	O	PHE	A	240	0.074	-9.814	-0.351	O	93.72
79	CA	PHE	A	240	-0.378	-10.221	-2.635	C	93.72
80	N	PHE	A	240	0.382	-9.705	-3.768	N	93.72
81	CB	PHE	A	240	-1.059	-11.554	-3.007	C	93.72
82	CG	PHE	A	240	-1.769	-12.297	-1.890	C	93.72
83	CD1	PHE	A	240	-2.982	-11.804	-1.365	C	93.72
84	CE1	PHE	A	240	-3.604	-12.469	-0.317	C	93.72
85	CZ	PHE	A	240	-3.030	-13.613	0.225	C	93.72
86	CE2	PHE	A	240	-1.820	-14.091	-0.262	C	93.72
87	CD2	PHE	A	240	-1.177	-13.436	-1.303	C	93.72
									Average
									95.1649

## Sheet: tas2r3 pocket 4
No.	PDB atom type	Aminoacid	Part	Ligand no.	X	Y	Z	Atom type	pLDDT
1	C	TYR	A	178	-11.347	0.618	14.637	C	81.6
2	O	TYR	A	178	-11.419	-0.037	13.600	O	81.6
3	CA	TYR	A	178	-10.422	0.108	15.757	C	81.6
4	N	TYR	A	178	-9.703	1.197	16.426	N	81.6
5	CB	TYR	A	178	-11.159	-0.755	16.805	C	81.6
6	CG	TYR	A	178	-12.204	-1.724	16.273	C	81.6
7	CD1	TYR	A	178	-13.574	-1.397	16.340	C	81.6
8	CE1	TYR	A	178	-14.542	-2.296	15.854	C	81.6
9	CZ	TYR	A	178	-14.145	-3.533	15.311	C	81.6
10	OH	TYR	A	178	-15.086	-4.422	14.881	O	81.6
11	CE2	TYR	A	178	-12.777	-3.853	15.221	C	81.6
12	CD2	TYR	A	178	-11.809	-2.948	15.700	C	81.6
13	C	ILE	A	181	-9.282	-0.921	10.621	C	81.6
14	O	ILE	A	181	-8.843	-1.742	9.819	O	81.6
15	CA	ILE	A	181	-8.293	0.076	11.269	C	81.6
16	N	ILE	A	181	-8.898	1.300	11.800	N	81.6
17	CB	ILE	A	181	-7.387	-0.602	12.348	C	81.6
18	CG1	ILE	A	181	-6.153	0.274	12.687	C	81.6
19	CD1	ILE	A	181	-5.195	0.555	11.520	C	81.6
20	CG2	ILE	A	181	-6.931	-2.050	12.067	C	81.6
21	C	HIS	A	182	-11.830	-0.995	8.756	C	81.6
22	O	HIS	A	182	-11.914	-1.806	7.838	O	81.6
23	CA	HIS	A	182	-11.650	-1.524	10.193	C	81.6
24	N	HIS	A	182	-10.592	-0.800	10.902	N	81.6
25	CB	HIS	A	182	-12.964	-1.471	11.003	C	81.6
26	CG	HIS	A	182	-14.008	-2.513	10.657	C	81.6
27	ND1	HIS	A	182	-14.317	-2.905	9.365	N	81.6
28	CE1	HIS	A	182	-15.255	-3.853	9.446	C	81.6
29	NE2	HIS	A	182	-15.607	-4.132	10.694	N	81.6
30	CD2	HIS	A	182	-14.816	-3.280	11.468	C	81.6
31	C	GLY	A	185	-9.354	-3.720	5.774	C	81.6
32	O	GLY	A	185	-8.987	-4.708	5.141	O	81.6
33	CA	GLY	A	185	-8.401	-3.099	6.799	C	81.6
34	N	GLY	A	185	-8.601	-1.659	6.926	N	81.6
35	C	THR	A	186	-11.119	-2.960	3.201	C	81.6
36	O	THR	A	186	-10.872	-3.712	2.263	O	81.6
37	CA	THR	A	186	-11.499	-3.585	4.554	C	81.6
38	N	THR	A	186	-10.557	-3.152	5.586	N	81.6
39	CB	THR	A	186	-12.974	-3.246	4.892	C	81.6
40	OG1	THR	A	186	-13.166	-1.869	5.158	O	81.6
41	CG2	THR	A	186	-13.508	-4.050	6.088	C	81.6
42	C	TYR	A	189	-8.489	-6.969	2.013	C	81.6
43	O	TYR	A	189	-8.371	-8.172	1.781	O	81.6
44	CA	TYR	A	189	-7.222	-6.193	2.425	C	81.6
45	N	TYR	A	189	-7.385	-4.732	2.441	N	81.6
46	CB	TYR	A	189	-6.719	-6.709	3.791	C	81.6
47	CG	TYR	A	189	-5.703	-5.844	4.521	C	81.6
48	CD1	TYR	A	189	-4.528	-5.393	3.882	C	81.6
49	CE1	TYR	A	189	-3.650	-4.521	4.556	C	81.6
50	CZ	TYR	A	189	-3.943	-4.097	5.868	C	81.6
51	OH	TYR	A	189	-3.132	-3.207	6.508	O	81.6
52	CE2	TYR	A	189	-5.081	-4.593	6.525	C	81.6
53	CD2	TYR	A	189	-5.953	-5.469	5.856	C	81.6
54	C	LEU	A	190	-11.104	-6.272	-0.058	C	81.6
55	O	LEU	A	190	-10.275	-6.677	-0.864	O	81.6
56	CA	LEU	A	190	-10.898	-6.859	1.365	C	81.6
57	N	LEU	A	190	-9.655	-6.301	1.915	N	81.6
58	CB	LEU	A	190	-12.040	-6.868	2.410	C	81.6
59	CG	LEU	A	190	-11.734	-7.615	3.735	C	81.6
60	CD1	LEU	A	190	-12.965	-7.588	4.663	C	81.6
61	CD2	LEU	A	190	-11.206	-9.056	3.554	C	81.6
62	C	PHE	A	247	-3.405	-9.072	7.660	C	81.6
63	O	PHE	A	247	-4.362	-9.025	8.425	O	81.6
64	CA	PHE	A	247	-3.455	-8.256	6.357	C	81.6
65	N	PHE	A	247	-2.174	-7.601	6.068	N	81.6
66	CB	PHE	A	247	-3.939	-9.085	5.146	C	81.6
67	CG	PHE	A	247	-5.226	-9.888	5.315	C	81.6
68	CD1	PHE	A	247	-6.359	-9.333	5.952	C	81.6
69	CE1	PHE	A	247	-7.548	-10.048	6.014	C	81.6
70	CZ	PHE	A	247	-7.642	-11.301	5.424	C	81.6
71	CE2	PHE	A	247	-6.551	-11.845	4.758	C	81.6
72	CD2	PHE	A	247	-5.354	-11.145	4.686	C	81.6
73	C	PHE	A	250	-5.041	-5.812	11.285	C	81.6
74	O	PHE	A	250	-5.901	-5.148	11.864	O	81.6
75	CA	PHE	A	250	-3.669	-5.162	11.056	C	81.6
76	N	PHE	A	250	-2.579	-6.104	10.785	N	81.6
77	CB	PHE	A	250	-3.703	-4.039	10.004	C	81.6
78	CG	PHE	A	250	-2.609	-3.005	10.203	C	81.6
79	CD1	PHE	A	250	-2.772	-2.003	11.183	C	81.6
80	CE1	PHE	A	250	-1.735	-1.123	11.459	C	81.6
81	CZ	PHE	A	250	-0.521	-1.244	10.795	C	81.6
82	CE2	PHE	A	250	-0.332	-2.253	9.861	C	81.6
83	CD2	PHE	A	250	-1.356	-3.143	9.568	C	81.6
84	C	LEU	A	251	-6.102	-8.317	12.896	C	81.6
85	O	LEU	A	251	-7.067	-8.366	13.658	O	81.6
86	CA	LEU	A	251	-6.333	-7.911	11.426	C	81.6
87	N	LEU	A	251	-5.215	-7.099	10.927	N	81.6
88	CB	LEU	A	251	-6.573	-9.120	10.495	C	81.6
89	CG	LEU	A	251	-7.808	-9.998	10.804	C	81.6
90	CD1	LEU	A	251	-9.131	-9.200	10.770	C	81.6
91	CD2	LEU	A	251	-7.848	-11.223	9.864	C	81.6
92	C	SER	A	254	-9.143	-5.870	15.936	C	81.6
93	O	SER	A	254	-10.365	-5.786	16.046	O	81.6
94	CA	SER	A	254	-8.448	-4.976	14.884	C	81.6
95	N	SER	A	254	-6.992	-5.123	14.836	N	81.6
96	CB	SER	A	254	-9.032	-5.167	13.462	C	81.6
97	OG	SER	A	254	-9.274	-6.517	13.118	O	81.6
									Average
									81.6

## Sheet: tas2r3 pocket 5
No.	PDB atom type	Aminoacid	Part	Ligand no.	X	Y	Z	Atom type	pLDDT
1	C	ILE	A	47	-1.213	2.846	-15.864	C	96.68
2	O	ILE	A	47	-1.146	3.287	-14.715	O	96.68
3	CA	ILE	A	47	-2.372	3.301	-16.780	C	96.68
4	N	ILE	A	47	-1.964	3.410	-18.186	N	96.68
5	CB	ILE	A	47	-3.566	2.307	-16.620	C	96.68
6	CG1	ILE	A	47	-4.821	2.804	-17.375	C	96.68
7	CD1	ILE	A	47	-5.836	1.693	-17.690	C	96.68
8	CG2	ILE	A	47	-3.952	1.968	-15.159	C	96.68
9	C	LEU	A	99	-4.656	-0.087	-9.627	C	97.88
10	O	LEU	A	99	-4.931	-0.274	-10.810	O	97.88
11	CA	LEU	A	99	-5.199	1.181	-8.945	C	97.88
12	N	LEU	A	99	-5.557	0.938	-7.551	N	97.88
13	CB	LEU	A	99	-4.180	2.344	-8.985	C	97.88
14	CG	LEU	A	99	-3.758	2.838	-10.386	C	97.88
15	CD1	LEU	A	99	-4.950	3.319	-11.234	C	97.88
16	CD2	LEU	A	99	-2.687	3.936	-10.267	C	97.88
17	C	CYS	A	102	-7.531	-2.057	-13.029	C	97.77
18	O	CYS	A	102	-8.153	-2.446	-14.016	O	97.77
19	CA	CYS	A	102	-8.287	-1.801	-11.712	C	97.77
20	N	CYS	A	102	-7.598	-2.417	-10.577	N	97.77
21	CB	CYS	A	102	-8.524	-0.299	-11.452	C	97.77
22	SG	CYS	A	102	-9.465	0.520	-12.774	S	97.77
23	C	LEU	A	106	-6.178	-5.785	-19.071	C	96.49
24	O	LEU	A	106	-6.270	-6.190	-20.226	O	96.49
25	CA	LEU	A	106	-7.105	-4.646	-18.617	C	96.49
26	N	LEU	A	106	-7.651	-4.891	-17.281	N	96.49
27	CB	LEU	A	106	-6.337	-3.301	-18.675	C	96.49
28	CG	LEU	A	106	-7.174	-2.005	-18.563	C	96.49
29	CD1	LEU	A	106	-8.237	-1.878	-19.667	C	96.49
30	CD2	LEU	A	106	-7.738	-1.760	-17.152	C	96.49
31	C	TRP	A	121	-11.120	1.325	-22.952	C	95.53
32	O	TRP	A	121	-9.927	1.454	-22.693	O	95.53
33	CA	TRP	A	121	-11.938	0.277	-22.188	C	95.53
34	N	TRP	A	121	-12.714	-0.537	-23.115	N	95.53
35	CB	TRP	A	121	-11.068	-0.627	-21.291	C	95.53
36	CG	TRP	A	121	-11.787	-1.530	-20.336	C	95.53
37	CD2	TRP	A	121	-11.979	-1.347	-18.901	C	95.53
38	CE2	TRP	A	121	-12.738	-2.449	-18.404	C	95.53
39	NE1	TRP	A	121	-12.975	-3.230	-19.516	N	95.53
40	CD1	TRP	A	121	-12.410	-2.688	-20.651	C	95.53
41	CZ2	TRP	A	121	-13.090	-2.566	-17.048	C	95.53
42	CH2	TRP	A	121	-12.668	-1.578	-16.139	C	95.53
43	CZ3	TRP	A	121	-11.914	-0.480	-16.597	C	95.53
44	CE3	TRP	A	121	-11.580	-0.365	-17.962	C	95.53
45	C	ARG	A	125	-11.703	5.578	-19.084	C	95.23
46	O	ARG	A	125	-11.950	5.710	-17.888	O	95.23
47	CA	ARG	A	125	-12.881	5.536	-20.073	C	95.23
48	N	ARG	A	125	-12.587	6.229	-21.333	N	95.23
49	CB	ARG	A	125	-13.366	4.094	-20.354	C	95.23
50	CG	ARG	A	125	-13.822	3.314	-19.102	C	95.23
51	CD	ARG	A	125	-14.303	1.895	-19.428	C	95.23
52	NE	ARG	A	125	-14.932	1.242	-18.274	N	95.23
53	CZ	ARG	A	125	-15.448	0.000	-18.275	C	95.23
54	NH1	ARG	A	125	-15.480	-0.742	-19.392	N	95.23
55	NH2	ARG	A	125	-15.947	-0.503	-17.139	N	95.23
56	C	VAL	A	126	-9.141	7.147	-18.224	C	94.39
57	O	VAL	A	126	-8.743	7.307	-17.072	O	94.39
58	CA	VAL	A	126	-9.239	5.713	-18.793	C	94.39
59	N	VAL	A	126	-10.457	5.521	-19.589	N	94.39
60	CB	VAL	A	126	-7.954	5.383	-19.612	C	94.39
61	CG1	VAL	A	126	-6.625	5.716	-18.899	C	94.39
62	CG2	VAL	A	126	-7.946	3.906	-20.051	C	94.39
63	C	VAL	A	129	-10.959	6.103	-13.390	C	96.47
64	O	VAL	A	129	-11.058	5.995	-12.169	O	96.47
65	CA	VAL	A	129	-12.236	5.952	-14.238	C	96.47
66	N	VAL	A	129	-12.334	6.941	-15.314	N	96.47
67	CB	VAL	A	129	-12.335	4.493	-14.782	C	96.47
68	CG1	VAL	A	129	-12.044	3.381	-13.749	C	96.47
69	CG2	VAL	A	129	-13.715	4.237	-15.418	C	96.47
70	C	MET	A	130	-8.515	7.909	-12.530	C	97.05
71	O	MET	A	130	-7.983	7.920	-11.424	O	97.05
72	CA	MET	A	130	-8.534	6.594	-13.328	C	97.05
73	N	MET	A	130	-9.806	6.379	-14.027	N	97.05
74	CB	MET	A	130	-7.356	6.498	-14.321	C	97.05
75	CG	MET	A	130	-5.967	6.487	-13.662	C	97.05
76	SD	MET	A	130	-4.604	6.002	-14.760	S	97.05
77	CE	MET	A	130	-4.579	7.403	-15.910	C	97.05
78	C	MET	A	133	-8.854	7.241	-7.800	C	97.1
79	O	MET	A	133	-8.641	6.898	-6.637	O	97.1
80	CA	MET	A	133	-9.977	6.540	-8.585	C	97.1
81	N	MET	A	133	-10.686	7.433	-9.499	N	97.1
82	CB	MET	A	133	-9.488	5.331	-9.398	C	97.1
83	CG	MET	A	133	-8.829	4.222	-8.576	C	97.1
84	SD	MET	A	133	-8.809	2.626	-9.426	S	97.1
85	CE	MET	A	133	-10.565	2.174	-9.324	C	97.1
									Average
									96.3379

## Sheet: tas2r13 pocket 1
No.	PDB atom type	Aminoacid	Part	Ligand no.	X	Y	Z	Atom type	pLDDT
1	C	ILE	A	86	-0.267	9.303	6.711	C	91.06
2	O	ILE	A	86	-0.951	8.394	6.246	O	91.06
3	CA	ILE	A	86	0.555	9.029	7.988	C	91.06
4	N	ILE	A	86	1.876	9.669	7.963	N	91.06
5	CB	ILE	A	86	-0.263	9.406	9.267	C	91.06
6	CG1	ILE	A	86	0.326	8.682	10.502	C	91.06
7	CD1	ILE	A	86	-0.208	9.185	11.852	C	91.06
8	CG2	ILE	A	86	-1.786	9.133	9.197	C	91.06
9	C	TRP	A	89	-0.006	5.114	4.345	C	93.79
10	O	TRP	A	89	-0.131	3.957	3.944	O	93.79
11	CA	TRP	A	89	1.402	5.645	4.646	C	93.79
12	N	TRP	A	89	1.587	7.026	4.184	N	93.79
13	CB	TRP	A	89	1.727	5.563	6.154	C	93.79
14	CG	TRP	A	89	1.877	4.218	6.808	C	93.79
15	CD2	TRP	A	89	1.918	3.925	8.239	C	93.79
16	CE2	TRP	A	89	2.185	2.531	8.412	C	93.79
17	NE1	TRP	A	89	2.294	2.044	7.127	N	93.79
18	CD1	TRP	A	89	2.132	3.043	6.189	C	93.79
19	CZ2	TRP	A	89	2.295	1.937	9.681	C	93.79
20	CH2	TRP	A	89	2.136	2.736	10.828	C	93.79
21	CZ3	TRP	A	89	1.867	4.112	10.691	C	93.79
22	CE3	TRP	A	89	1.767	4.699	9.414	C	93.79
23	C	ILE	A	90	-2.494	5.806	2.540	C	94.95
24	O	ILE	A	90	-2.696	4.779	1.897	O	94.95
25	CA	ILE	A	90	-2.390	5.685	4.072	C	94.95
26	N	ILE	A	90	-1.027	5.976	4.499	N	94.95
27	CB	ILE	A	90	-3.474	6.564	4.769	C	94.95
28	CG1	ILE	A	90	-3.499	6.332	6.299	C	94.95
29	CD1	ILE	A	90	-4.269	7.414	7.079	C	94.95
30	CG2	ILE	A	90	-4.895	6.338	4.200	C	94.95
31	C	ASN	A	93	-1.801	1.667	-0.408	C	93.39
32	O	ASN	A	93	-1.968	0.705	-1.157	O	93.39
33	CA	ASN	A	93	-0.363	2.017	0.027	C	93.39
34	N	ASN	A	93	-0.063	3.451	-0.072	N	93.39
35	CB	ASN	A	93	-0.071	1.503	1.454	C	93.39
36	CG	ASN	A	93	1.413	1.484	1.846	C	93.39
37	OD1	ASN	A	93	2.302	1.658	1.016	O	93.39
38	ND2	ASN	A	93	1.688	1.231	3.126	N	93.39
39	C	HIS	A	94	-4.627	2.557	-1.687	C	95.66
40	O	HIS	A	94	-5.440	1.825	-2.253	O	95.66
41	CA	HIS	A	94	-4.218	2.206	-0.246	C	95.66
42	N	HIS	A	94	-2.799	2.452	0.037	N	95.66
43	CB	HIS	A	94	-5.121	2.918	0.782	C	95.66
44	CG	HIS	A	94	-5.041	2.367	2.188	C	95.66
45	ND1	HIS	A	94	-3.906	2.436	2.978	N	95.66
46	CE1	HIS	A	94	-4.196	1.875	4.152	C	95.66
47	NE2	HIS	A	94	-5.441	1.424	4.217	N	95.66
48	CD2	HIS	A	94	-5.979	1.730	2.966	C	95.66
49	C	ASN	A	144	-8.077	8.653	8.537	C	95.44
50	O	ASN	A	144	-7.814	8.313	9.690	O	95.44
51	CA	ASN	A	144	-9.084	7.805	7.745	C	95.44
52	N	ASN	A	144	-9.808	8.630	6.764	N	95.44
53	CB	ASN	A	144	-8.389	6.624	7.031	C	95.44
54	CG	ASN	A	144	-9.359	5.481	6.721	C	95.44
55	OD1	ASN	A	144	-9.321	4.436	7.367	O	95.44
56	ND2	ASN	A	144	-10.238	5.678	5.740	N	95.44
57	C	ILE	A	148	-5.880	10.058	14.270	C	93.86
58	O	ILE	A	148	-5.385	10.030	15.396	O	93.86
59	CA	ILE	A	148	-6.491	8.757	13.701	C	93.86
60	N	ILE	A	148	-7.726	8.971	12.943	N	93.86
61	CB	ILE	A	148	-5.428	7.993	12.845	C	93.86
62	CG1	ILE	A	148	-4.220	7.456	13.650	C	93.86
63	CD1	ILE	A	148	-4.604	6.482	14.771	C	93.86
64	CG2	ILE	A	148	-4.908	8.791	11.633	C	93.86
65	C	LEU	A	156	2.414	3.039	21.686	C	83.31
66	O	LEU	A	156	1.566	2.876	20.809	O	83.31
67	CA	LEU	A	156	2.020	3.751	23.000	C	83.31
68	N	LEU	A	156	1.943	5.213	22.913	N	83.31
69	CB	LEU	A	156	0.669	3.241	23.563	C	83.31
70	CG	LEU	A	156	0.722	1.820	24.164	C	83.31
71	CD1	LEU	A	156	1.599	1.789	25.433	C	83.31
72	CD2	LEU	A	156	-0.699	1.280	24.432	C	83.31
73	C	ASP	A	157	5.735	1.501	20.845	C	83.42
74	O	ASP	A	157	6.379	2.237	21.592	O	83.42
75	CA	ASP	A	157	4.291	1.897	20.466	C	83.42
76	N	ASP	A	157	3.687	2.610	21.600	N	83.42
77	CB	ASP	A	157	4.291	2.744	19.169	C	83.42
78	CG	ASP	A	157	4.758	1.975	17.931	C	83.42
79	OD1	ASP	A	157	4.214	0.874	17.694	O	83.42
80	OD2	ASP	A	157	5.630	2.520	17.224	O	83.42
81	C	PHE	A	167	3.217	7.638	18.002	C	54.69
82	O	PHE	A	167	2.517	7.273	18.948	O	54.69
83	CA	PHE	A	167	4.619	7.032	17.813	C	54.69
84	N	PHE	A	167	5.249	6.947	19.138	N	54.69
85	CB	PHE	A	167	4.552	5.614	17.194	C	54.69
86	CG	PHE	A	167	4.501	5.516	15.671	C	54.69
87	CD1	PHE	A	167	3.436	6.071	14.929	C	54.69
88	CE1	PHE	A	167	3.435	5.999	13.542	C	54.69
89	CZ	PHE	A	167	4.471	5.362	12.871	C	54.69
90	CE2	PHE	A	167	5.508	4.776	13.584	C	54.69
91	CD2	PHE	A	167	5.527	4.842	14.970	C	54.69
92	C	SER	A	168	0.387	8.276	16.818	C	61.69
93	O	SER	A	168	0.334	7.672	15.746	O	61.69
94	CA	SER	A	168	1.556	9.253	17.072	C	61.69
95	N	SER	A	168	2.842	8.553	17.094	N	61.69
96	CB	SER	A	168	1.611	10.336	15.977	C	61.69
97	OG	SER	A	168	2.703	11.214	16.158	O	61.69
98	C	MET	A	169	-2.833	7.727	18.618	C	62.03
99	O	MET	A	169	-2.598	8.397	19.624	O	62.03
100	CA	MET	A	169	-1.677	7.235	17.731	C	62.03
101	N	MET	A	169	-0.528	8.147	17.794	N	62.03
102	CB	MET	A	169	-1.231	5.786	18.066	C	62.03
103	CG	MET	A	169	-0.555	5.556	19.438	C	62.03
104	SD	MET	A	169	-1.616	5.412	20.907	S	62.03
105	CE	MET	A	169	-2.451	3.839	20.573	C	62.03
106	C	PHE	A	175	-8.736	1.860	15.836	C	86.25
107	O	PHE	A	175	-8.344	1.650	14.693	O	86.25
108	CA	PHE	A	175	-8.208	3.112	16.559	C	86.25
109	N	PHE	A	175	-9.247	3.819	17.308	N	86.25
110	CB	PHE	A	175	-6.987	2.825	17.455	C	86.25
111	CG	PHE	A	175	-5.814	2.114	16.793	C	86.25
112	CD1	PHE	A	175	-5.257	2.608	15.592	C	86.25
113	CE1	PHE	A	175	-4.161	1.975	15.020	C	86.25
114	CZ	PHE	A	175	-3.596	0.864	15.633	C	86.25
115	CE2	PHE	A	175	-4.112	0.386	16.832	C	86.25
116	CD2	PHE	A	175	-5.206	1.006	17.420	C	86.25
117	C	SER	A	178	-9.224	2.276	11.073	C	90.66
118	O	SER	A	178	-9.286	2.232	9.845	O	90.66
119	CA	SER	A	178	-9.670	3.546	11.819	C	90.66
120	N	SER	A	178	-10.634	3.207	12.871	N	90.66
121	CB	SER	A	178	-8.436	4.242	12.438	C	90.66
122	OG	SER	A	178	-8.782	5.432	13.111	O	90.66
123	C	VAL	A	179	-9.182	-0.878	10.594	C	91.24
124	O	VAL	A	179	-8.690	-1.528	9.673	O	91.24
125	CA	VAL	A	179	-8.235	-0.012	11.447	C	91.24
126	N	VAL	A	179	-8.795	1.273	11.859	N	91.24
127	CB	VAL	A	179	-7.714	-0.795	12.692	C	91.24
128	CG1	VAL	A	179	-7.686	-2.328	12.608	C	91.24
129	CG2	VAL	A	179	-6.325	-0.283	13.114	C	91.24
130	C	THR	A	182	-7.460	-1.121	6.451	C	93.12
131	O	THR	A	182	-6.351	-1.391	6.000	O	93.12
132	CA	THR	A	182	-7.814	0.371	6.699	C	93.12
133	N	THR	A	182	-9.199	0.587	7.122	N	93.12
134	CB	THR	A	182	-6.875	1.017	7.764	C	93.12
135	OG1	THR	A	182	-6.991	2.425	7.667	O	93.12
136	CG2	THR	A	182	-5.371	0.685	7.768	C	93.12
137	C	PHE	A	186	-6.975	-3.984	1.494	C	93.94
138	O	PHE	A	186	-6.628	-4.480	0.424	O	93.94
139	CA	PHE	A	186	-7.132	-2.464	1.597	C	93.94
140	N	PHE	A	186	-8.545	-2.161	1.783	N	93.94
141	CB	PHE	A	186	-6.298	-1.850	2.743	C	93.94
142	CG	PHE	A	186	-4.782	-1.879	2.604	C	93.94
143	CD1	PHE	A	186	-4.154	-1.593	1.371	C	93.94
144	CE1	PHE	A	186	-2.771	-1.511	1.300	C	93.94
145	CZ	PHE	A	186	-2.001	-1.645	2.447	C	93.94
146	CE2	PHE	A	186	-2.601	-1.879	3.673	C	93.94
147	CD2	PHE	A	186	-3.979	-1.993	3.759	C	93.94
148	C	PHE	A	244	-1.881	-6.731	6.769	C	91.73
149	O	PHE	A	244	-2.474	-6.281	7.745	O	91.73
150	CA	PHE	A	244	-0.494	-6.157	6.442	C	91.73
151	N	PHE	A	244	0.427	-7.095	5.797	N	91.73
152	CB	PHE	A	244	-0.601	-4.838	5.652	C	91.73
153	CG	PHE	A	244	0.556	-3.895	5.904	C	91.73
154	CD1	PHE	A	244	0.580	-3.106	7.075	C	91.73
155	CE1	PHE	A	244	1.689	-2.327	7.372	C	91.73
156	CZ	PHE	A	244	2.791	-2.340	6.530	C	91.73
157	CE2	PHE	A	244	2.792	-3.143	5.399	C	91.73
158	CD2	PHE	A	244	1.699	-3.932	5.080	C	91.73
159	C	CYS	A	247	-1.970	-6.582	11.569	C	93.14
160	O	CYS	A	247	-2.114	-6.376	12.774	O	93.14
161	CA	CYS	A	247	-0.779	-7.429	11.082	C	93.14
162	N	CYS	A	247	-1.133	-8.456	10.102	N	93.14
163	CB	CYS	A	247	0.342	-6.528	10.523	C	93.14
164	SG	CYS	A	247	0.954	-5.325	11.737	S	93.14
165	C	VAL	A	248	-5.160	-5.781	11.302	C	91.32
166	O	VAL	A	248	-5.925	-5.166	12.043	O	91.32
167	CA	VAL	A	248	-3.832	-5.104	10.888	C	91.32
168	N	VAL	A	248	-2.775	-6.078	10.621	N	91.32
169	CB	VAL	A	248	-4.040	-4.151	9.674	C	91.32
170	CG1	VAL	A	248	-5.123	-3.082	9.889	C	91.32
171	CG2	VAL	A	248	-2.731	-3.427	9.298	C	91.32
172	C	ILE	A	250	-4.727	-7.483	15.499	C	93.16
173	O	ILE	A	250	-5.226	-7.631	16.612	O	93.16
174	CA	ILE	A	250	-4.459	-8.734	14.638	C	93.16
175	N	ILE	A	250	-4.919	-8.558	13.255	N	93.16
176	CB	ILE	A	250	-2.951	-9.150	14.705	C	93.16
177	CG1	ILE	A	250	-2.801	-10.663	14.420	C	93.16
178	CD1	ILE	A	250	-1.361	-11.106	14.116	C	93.16
179	CG2	ILE	A	250	-2.186	-8.778	16.000	C	93.16
180	C	SER	A	251	-6.198	-4.673	15.761	C	91.41
181	O	SER	A	251	-6.531	-3.931	16.684	O	91.41
182	CA	SER	A	251	-4.698	-4.991	15.577	C	91.41
183	N	SER	A	251	-4.445	-6.289	14.945	N	91.41
184	CB	SER	A	251	-3.981	-3.894	14.762	C	91.41
185	OG	SER	A	251	-4.010	-2.643	15.418	O	91.41
186	C	SER	A	254	-5.596	-5.963	19.628	C	90.97
187	O	SER	A	254	-4.513	-6.277	19.130	O	90.97
188	CA	SER	A	254	-6.646	-7.045	19.925	C	90.97
189	N	SER	A	254	-7.346	-7.388	18.694	N	90.97
190	CB	SER	A	254	-6.076	-8.320	20.595	C	90.97
191	OG	SER	A	254	-5.096	-8.972	19.807	O	90.97
192	C	GLU	A	255	-3.802	-3.773	20.793	C	87.44
193	O	GLU	A	255	-3.977	-4.062	21.977	O	87.44
194	CA	GLU	A	255	-5.029	-3.554	19.888	C	87.44
195	N	GLU	A	255	-5.936	-4.703	19.956	N	87.44
196	CB	GLU	A	255	-5.774	-2.266	20.305	C	87.44
197	CG	GLU	A	255	-6.955	-1.876	19.388	C	87.44
198	CD	GLU	A	255	-7.655	-0.573	19.801	C	87.44
199	OE1	GLU	A	255	-7.313	-0.025	20.872	O	87.44
200	OE2	GLU	A	255	-8.519	-0.128	19.016	O	87.44
201	C	LEU	A	256	-1.021	-5.358	21.078	C	89.2
202	O	LEU	A	256	-1.481	-5.900	22.084	O	89.2
203	CA	LEU	A	256	-1.287	-3.857	20.821	C	89.2
204	N	LEU	A	256	-2.601	-3.641	20.203	N	89.2
205	CB	LEU	A	256	-1.134	-2.996	22.108	C	89.2
206	CG	LEU	A	256	0.324	-2.632	22.465	C	89.2
207	CD1	LEU	A	256	0.807	-1.421	21.640	C	89.2
208	CD2	LEU	A	256	0.493	-2.385	23.980	C	89.2
209	C	TYR	A	257	1.481	-7.595	19.552	C	91.07
210	O	TYR	A	257	1.470	-7.534	18.322	O	91.07
211	CA	TYR	A	257	0.166	-7.394	20.315	C	91.07
212	N	TYR	A	257	-0.268	-6.003	20.172	N	91.07
213	CB	TYR	A	257	-0.947	-8.371	19.861	C	91.07
214	CG	TYR	A	257	-0.570	-9.845	19.931	C	91.07
215	CD1	TYR	A	257	-0.559	-10.511	21.174	C	91.07
216	CE1	TYR	A	257	-0.189	-11.869	21.249	C	91.07
217	CZ	TYR	A	257	0.170	-12.568	20.080	C	91.07
218	OH	TYR	A	257	0.533	-13.880	20.157	O	91.07
219	CE2	TYR	A	257	0.159	-11.908	18.836	C	91.07
220	CD2	TYR	A	257	-0.208	-10.550	18.763	C	91.07
221	C	GLN	A	258	4.457	-7.094	18.861	C	86.32
222	O	GLN	A	258	4.418	-7.328	17.656	O	86.32
223	CA	GLN	A	258	3.932	-8.148	19.849	C	86.32
224	N	GLN	A	258	2.569	-7.843	20.309	N	86.32
225	CB	GLN	A	258	3.987	-9.579	19.244	C	86.32
226	CG	GLN	A	258	3.577	-10.729	20.190	C	86.32
227	CD	GLN	A	258	4.301	-10.735	21.539	C	86.32
228	OE1	GLN	A	258	3.658	-10.745	22.585	O	86.32
229	NE2	GLN	A	258	5.636	-10.724	21.522	N	86.32
230	C	ASN	A	259	6.424	-4.836	17.652	C	89.06
231	O	ASN	A	259	6.684	-3.897	16.903	O	89.06
232	CA	ASN	A	259	5.163	-4.742	18.543	C	89.06
233	N	ASN	A	259	4.886	-5.927	19.371	N	89.06
234	CB	ASN	A	259	5.160	-3.450	19.395	C	89.06
235	CG	ASN	A	259	3.886	-3.140	20.193	C	89.06
236	OD1	ASN	A	259	3.918	-2.290	21.080	O	89.06
237	ND2	ASN	A	259	2.757	-3.784	19.885	N	89.06
238	C	VAL	A	261	5.033	-6.280	13.261	C	86.51
239	O	VAL	A	261	5.321	-6.313	12.068	O	86.51
240	CA	VAL	A	261	5.369	-7.506	14.133	C	86.51
241	N	VAL	A	261	6.186	-7.146	15.290	N	86.51
242	CB	VAL	A	261	4.064	-8.236	14.579	C	86.51
243	CG1	VAL	A	261	3.034	-8.517	13.469	C	86.51
244	CG2	VAL	A	261	4.393	-9.564	15.291	C	86.51
245	C	ILE	A	262	5.293	-3.200	12.523	C	89.32
246	O	ILE	A	262	5.085	-2.543	11.503	O	89.32
247	CA	ILE	A	262	4.111	-3.976	13.156	C	89.32
248	N	ILE	A	262	4.497	-5.203	13.866	N	89.32
249	CB	ILE	A	262	3.216	-3.061	14.048	C	89.32
250	CG1	ILE	A	262	2.428	-1.971	13.276	C	89.32
251	CD1	ILE	A	262	3.083	-0.582	13.177	C	89.32
252	CG2	ILE	A	262	3.899	-2.504	15.312	C	89.32
									Average
									86.9141

## Sheet: tas2r13 pocket 2
No.	PDB atom type	Aminoacid	Part	Ligand no.	X	Y	Z	Atom type	pLDDT
1	C	LEU	A	97	-4.864	-1.348	-5.199	C	94.52
2	O	LEU	A	97	-5.146	-2.146	-6.091	O	94.52
3	CA	LEU	A	97	-3.573	-1.564	-4.390	C	94.52
4	N	LEU	A	97	-2.819	-0.311	-4.294	N	94.52
5	CB	LEU	A	97	-3.860	-2.156	-2.987	C	94.52
6	CG	LEU	A	97	-3.741	-3.701	-2.900	C	94.52
7	CD1	LEU	A	97	-4.045	-4.199	-1.473	C	94.52
8	CD2	LEU	A	97	-4.568	-4.473	-3.950	C	94.52
9	C	ALA	A	100	-4.468	-3.202	-9.734	C	94.99
10	O	ALA	A	100	-4.343	-3.932	-10.715	O	94.99
11	CA	ALA	A	100	-3.380	-2.157	-9.451	C	94.99
12	N	ALA	A	100	-3.898	-0.903	-8.897	N	94.99
13	CB	ALA	A	100	-2.309	-2.732	-8.514	C	94.99
14	C	THR	A	101	-7.593	-3.715	-10.224	C	96.11
15	O	THR	A	101	-8.090	-4.595	-10.926	O	96.11
16	CA	THR	A	101	-6.676	-4.120	-9.046	C	96.11
17	N	THR	A	101	-5.517	-3.240	-8.895	N	96.11
18	CB	THR	A	101	-7.497	-4.169	-7.731	C	96.11
19	OG1	THR	A	101	-8.542	-5.103	-7.828	O	96.11
20	CG2	THR	A	101	-8.185	-2.856	-7.344	C	96.11
21	C	PHE	A	103	-5.345	-3.713	-14.349	C	94.59
22	O	PHE	A	103	-5.126	-4.000	-15.526	O	94.59
23	CA	PHE	A	103	-5.442	-2.223	-13.950	C	94.59
24	N	PHE	A	103	-6.370	-1.941	-12.859	N	94.59
25	CB	PHE	A	103	-4.081	-1.587	-13.589	C	94.59
26	CG	PHE	A	103	-2.911	-1.947	-14.479	C	94.59
27	CD1	PHE	A	103	-2.932	-1.604	-15.847	C	94.59
28	CE1	PHE	A	103	-1.876	-1.973	-16.665	C	94.59
29	CZ	PHE	A	103	-0.804	-2.679	-16.138	C	94.59
30	CE2	PHE	A	103	-0.775	-3.032	-14.797	C	94.59
31	CD2	PHE	A	103	-1.820	-2.676	-13.960	C	94.59
32	C	SER	A	104	-6.636	-6.606	-14.512	C	95.15
33	O	SER	A	104	-6.458	-7.647	-15.144	O	95.15
34	CA	SER	A	104	-5.510	-6.086	-13.590	C	95.15
35	N	SER	A	104	-5.540	-4.631	-13.384	N	95.15
36	CB	SER	A	104	-5.528	-6.790	-12.214	C	95.15
37	OG	SER	A	104	-5.329	-8.186	-12.329	O	95.15
38	C	TYR	A	107	-5.120	-8.659	-18.692	C	92.76
39	O	TYR	A	107	-4.617	-9.455	-19.485	O	92.76
40	CA	TYR	A	107	-4.409	-7.318	-18.445	C	92.76
41	N	TYR	A	107	-5.328	-6.197	-18.196	N	92.76
42	CB	TYR	A	107	-3.398	-7.431	-17.275	C	92.76
43	CG	TYR	A	107	-2.079	-6.676	-17.409	C	92.76
44	CD1	TYR	A	107	-1.900	-5.626	-18.339	C	92.76
45	CE1	TYR	A	107	-0.636	-5.028	-18.499	C	92.76
46	CZ	TYR	A	107	0.450	-5.442	-17.705	C	92.76
47	OH	TYR	A	107	1.668	-4.850	-17.867	O	92.76
48	CE2	TYR	A	107	0.269	-6.454	-16.741	C	92.76
49	CD2	TYR	A	107	-0.989	-7.072	-16.602	C	92.76
50	C	PHE	A	186	-6.975	-3.984	1.494	C	93.94
51	O	PHE	A	186	-6.628	-4.480	0.424	O	93.94
52	CA	PHE	A	186	-7.132	-2.464	1.597	C	93.94
53	N	PHE	A	186	-8.545	-2.161	1.783	N	93.94
54	CB	PHE	A	186	-6.298	-1.850	2.743	C	93.94
55	CG	PHE	A	186	-4.782	-1.879	2.604	C	93.94
56	CD1	PHE	A	186	-4.154	-1.593	1.371	C	93.94
57	CE1	PHE	A	186	-2.771	-1.511	1.300	C	93.94
58	CZ	PHE	A	186	-2.001	-1.645	2.447	C	93.94
59	CE2	PHE	A	186	-2.601	-1.879	3.673	C	93.94
60	CD2	PHE	A	186	-3.979	-1.993	3.759	C	93.94
61	C	SER	A	187	-8.325	-6.968	2.341	C	93.28
62	O	SER	A	187	-8.186	-8.186	2.233	O	93.28
63	CA	SER	A	187	-7.079	-6.138	2.714	C	93.28
64	N	SER	A	187	-7.264	-4.692	2.598	N	93.28
65	CB	SER	A	187	-6.572	-6.468	4.130	C	93.28
66	OG	SER	A	187	-5.231	-6.048	4.285	O	93.28
67	C	PRO	A	190	-8.227	-5.529	-3.650	C	96.15
68	O	PRO	A	190	-7.927	-5.824	-4.805	O	96.15
69	CA	PRO	A	190	-8.854	-4.152	-3.377	C	96.15
70	N	PRO	A	190	-9.930	-4.151	-2.363	N	96.15
71	CD	PRO	A	190	-9.573	-3.280	-1.249	C	96.15
72	CG	PRO	A	190	-8.606	-2.279	-1.866	C	96.15
73	CB	PRO	A	190	-7.826	-3.135	-2.847	C	96.15
74	C	PHE	A	191	-8.604	-8.687	-3.392	C	94.87
75	O	PHE	A	191	-8.164	-9.489	-4.209	O	94.87
76	CA	PHE	A	191	-7.611	-7.735	-2.694	C	94.87
77	N	PHE	A	191	-8.068	-6.350	-2.597	N	94.87
78	CB	PHE	A	191	-7.113	-8.237	-1.315	C	94.87
79	CG	PHE	A	191	-7.036	-9.748	-1.148	C	94.87
80	CD1	PHE	A	191	-6.084	-10.493	-1.876	C	94.87
81	CE1	PHE	A	191	-6.115	-11.881	-1.839	C	94.87
82	CZ	PHE	A	191	-7.072	-12.541	-1.079	C	94.87
83	CE2	PHE	A	191	-8.022	-11.821	-0.366	C	94.87
84	CD2	PHE	A	191	-8.023	-10.433	-0.407	C	94.87
85	C	ALA	A	194	-7.804	-9.963	-7.798	C	96.4
86	O	ALA	A	194	-7.367	-10.457	-8.826	O	96.4
87	CA	ALA	A	194	-7.790	-8.433	-7.679	C	96.4
88	N	ALA	A	194	-9.023	-7.918	-7.088	N	96.4
89	CB	ALA	A	194	-6.561	-7.949	-6.893	C	96.4
90	C	PHE	A	195	-9.642	-12.605	-7.759	C	96.51
91	O	PHE	A	195	-9.468	-13.672	-8.344	O	96.51
92	CA	PHE	A	195	-8.583	-12.115	-6.752	C	96.51
93	N	PHE	A	195	-8.347	-10.667	-6.788	N	96.51
94	CB	PHE	A	195	-8.834	-12.548	-5.284	C	96.51
95	CG	PHE	A	195	-9.688	-13.778	-5.024	C	96.51
96	CD1	PHE	A	195	-11.087	-13.651	-4.877	C	96.51
97	CE1	PHE	A	195	-11.875	-14.783	-4.729	C	96.51
98	CZ	PHE	A	195	-11.295	-16.046	-4.748	C	96.51
99	CE2	PHE	A	195	-9.924	-16.187	-4.926	C	96.51
100	CD2	PHE	A	195	-9.118	-15.067	-5.076	C	96.51
101	C	PHE	A	198	-6.774	-14.697	-11.330	C	95.53
102	O	PHE	A	198	-6.013	-15.309	-12.079	O	95.53
103	CA	PHE	A	198	-6.393	-13.276	-10.891	C	95.53
104	N	PHE	A	198	-7.523	-12.327	-10.891	N	95.53
105	CB	PHE	A	198	-5.589	-13.178	-9.551	C	95.53
106	CG	PHE	A	198	-5.383	-14.357	-8.593	C	95.53
107	CD1	PHE	A	198	-6.456	-15.142	-8.117	C	95.53
108	CE1	PHE	A	198	-6.244	-16.142	-7.179	C	95.53
109	CZ	PHE	A	198	-4.978	-16.346	-6.650	C	95.53
110	CE2	PHE	A	198	-3.920	-15.541	-7.047	C	95.53
111	CD2	PHE	A	198	-4.115	-14.547	-7.997	C	95.53
112	C	LEU	A	201	-5.434	-15.361	-16.036	C	95.07
113	O	LEU	A	201	-5.003	-15.516	-17.176	O	95.07
114	CA	LEU	A	201	-6.195	-14.070	-15.711	C	95.07
115	N	LEU	A	201	-7.448	-14.344	-14.991	N	95.07
116	CB	LEU	A	201	-5.289	-13.082	-14.924	C	95.07
117	CG	LEU	A	201	-4.645	-11.964	-15.779	C	95.07
118	CD1	LEU	A	201	-3.921	-10.930	-14.890	C	95.07
119	CD2	LEU	A	201	-3.732	-12.487	-16.908	C	95.07
120	C	ILE	A	233	1.825	-10.627	-10.058	C	90.27
121	O	ILE	A	233	2.137	-9.580	-9.489	O	90.27
122	CA	ILE	A	233	2.755	-11.182	-11.162	C	90.27
123	N	ILE	A	233	2.881	-12.641	-11.110	N	90.27
124	CB	ILE	A	233	2.307	-10.701	-12.590	C	90.27
125	CG1	ILE	A	233	3.521	-10.513	-13.534	C	90.27
126	CD1	ILE	A	233	4.245	-11.778	-14.008	C	90.27
127	CG2	ILE	A	233	1.484	-9.390	-12.636	C	90.27
128	C	VAL	A	234	0.082	-11.490	-7.347	C	92.14
129	O	VAL	A	234	-0.274	-10.834	-6.374	O	92.14
130	CA	VAL	A	234	-0.262	-10.952	-8.755	C	92.14
131	N	VAL	A	234	0.727	-11.345	-9.761	N	92.14
132	CB	VAL	A	234	-1.696	-11.418	-9.150	C	92.14
133	CG1	VAL	A	234	-2.780	-11.042	-8.113	C	92.14
134	CG2	VAL	A	234	-2.104	-10.870	-10.531	C	92.14
135	C	PHE	A	237	0.735	-8.520	-4.054	C	90.79
136	O	PHE	A	237	0.207	-7.632	-3.385	O	90.79
137	CA	PHE	A	237	1.668	-8.119	-5.220	C	90.79
138	N	PHE	A	237	2.495	-9.241	-5.660	N	90.79
139	CB	PHE	A	237	0.863	-7.622	-6.441	C	90.79
140	CG	PHE	A	237	0.610	-6.129	-6.442	C	90.79
141	CD1	PHE	A	237	1.573	-5.262	-7.000	C	90.79
142	CE1	PHE	A	237	1.405	-3.888	-6.906	C	90.79
143	CZ	PHE	A	237	0.312	-3.361	-6.230	C	90.79
144	CE2	PHE	A	237	-0.620	-4.205	-5.644	C	90.79
145	CD2	PHE	A	237	-0.480	-5.581	-5.736	C	90.79
146	C	LEU	A	238	0.681	-10.353	-1.426	C	93.24
147	O	LEU	A	238	0.239	-9.776	-0.444	O	93.24
148	CA	LEU	A	238	-0.188	-10.377	-2.685	C	93.24
149	N	LEU	A	238	0.557	-9.833	-3.814	N	93.24
150	CB	LEU	A	238	-0.730	-11.789	-3.005	C	93.24
151	CG	LEU	A	238	-1.532	-12.473	-1.874	C	93.24
152	CD1	LEU	A	238	-2.717	-11.617	-1.398	C	93.24
153	CD2	LEU	A	238	-1.986	-13.885	-2.299	C	93.24
154	C	TYR	A	241	-0.586	-7.625	2.301	C	90.78
155	O	TYR	A	241	-1.322	-7.236	3.206	O	90.78
156	CA	TYR	A	241	0.135	-6.560	1.447	C	90.78
157	N	TYR	A	241	1.217	-7.080	0.597	N	90.78
158	CB	TYR	A	241	-0.880	-5.786	0.577	C	90.78
159	CG	TYR	A	241	-0.358	-4.518	-0.081	C	90.78
160	CD1	TYR	A	241	0.164	-3.473	0.709	C	90.78
161	CE1	TYR	A	241	0.587	-2.271	0.110	C	90.78
162	CZ	TYR	A	241	0.491	-2.104	-1.282	C	90.78
163	OH	TYR	A	241	0.896	-0.937	-1.861	O	90.78
164	CE2	TYR	A	241	-0.021	-3.147	-2.076	C	90.78
165	CD2	TYR	A	241	-0.429	-4.357	-1.481	C	90.78
166	C	ALA	A	242	-0.142	-10.099	4.254	C	96.69
167	O	ALA	A	242	-0.721	-10.613	5.211	O	96.69
168	CA	ALA	A	242	-0.831	-10.050	2.881	C	96.69
169	N	ALA	A	242	-0.358	-8.927	2.056	N	96.69
170	CB	ALA	A	242	-0.617	-11.377	2.138	C	96.69
171	C	PHE	A	245	-3.530	-9.228	7.622	C	91.89
172	O	PHE	A	245	-4.484	-9.182	8.392	O	91.89
173	CA	PHE	A	245	-3.611	-8.437	6.304	C	91.89
174	N	PHE	A	245	-2.367	-7.722	6.000	N	91.89
175	CB	PHE	A	245	-4.046	-9.308	5.105	C	91.89
176	CG	PHE	A	245	-5.272	-10.195	5.293	C	91.89
177	CD1	PHE	A	245	-6.437	-9.712	5.932	C	91.89
178	CE1	PHE	A	245	-7.568	-10.512	6.020	C	91.89
179	CZ	PHE	A	245	-7.573	-11.779	5.453	C	91.89
180	CE2	PHE	A	245	-6.452	-12.253	4.782	C	91.89
181	CD2	PHE	A	245	-5.310	-11.468	4.686	C	91.89
182	C	LEU	A	280	4.692	-4.656	-15.138	C	88.9
183	O	LEU	A	280	4.005	-4.754	-16.153	O	88.9
184	CA	LEU	A	280	4.217	-5.359	-13.857	C	88.9
185	N	LEU	A	280	5.274	-6.138	-13.205	N	88.9
186	CB	LEU	A	280	3.621	-4.341	-12.859	C	88.9
187	CG	LEU	A	280	2.666	-4.958	-11.814	C	88.9
188	CD1	LEU	A	280	2.469	-4.016	-10.607	C	88.9
189	CD2	LEU	A	280	1.323	-5.393	-12.445	C	88.9
									Average
									93.6231

[truncated: 4 more sheets: tas2r13 pocket 3, tas2r13 pocket 4, tas2r13 pocket 5, tas2r13 pocket 6]
